# Supplementary material for: Assessment of the Readability and Quality of Online Patient Education Material for Chronic Medical Conditions
Source: Healthcare (Basel). 2022 Jan 26;10(2):234. doi: 10.3390/healthcare10020234 (PMC8872454; doi:10.3390/healthcare10020234)
Supplement: Supplementary file 1 [file healthcare-10-00234-s001.zip]

Archive with 1 entries (1 files):
- healthcare-1559058-supplementary.pdf
